# Supplementary material for: Problem-Solving Treatment for People Recently Diagnosed with Visual Impairment: Pilot Randomised Controlled Trial
Source: J Pers Med. 2022 Aug 31;12(9):1431. doi: 10.3390/jpm12091431 (PMC9504279; doi:10.3390/jpm12091431)
Supplement: Supplementary file 1 [file jpm-12-01431-s001.zip]

Archive with 1 entries (1 files):
- jpm-1856794-supplementary.pdf
